# Supplementary material for: ﻿Expanding the genus Neobaryopsis (Calcarisporiaceae, Hypocreales): descriptions of two new species and two new combinations based on morphological and molecular data
Source: MycoKeys. 2025 Nov 5;124:291–308. doi: 10.3897/mycokeys.124.169315 (PMC12612850; doi:10.3897/mycokeys.124.169315)
Supplement: XML Treatment for Neobaryopsis [file mycokeys.124.169315-treatment1.xml]

<!DOCTYPE tp:taxon-treatment
  PUBLIC "-//TaxonX//DTD Taxonomic Treatment Publishing DTD v0 20100105//EN" "tax-treatment-NSO.dtd">
<tp:taxon-treatment xmlns:tp="http://www.plazi.org/taxpub"><tp:treatment-meta><kwd-group><label>Taxon classification</label><kwd>
                <named-content content-type="kingdom">Fungi</named-content>
              </kwd><kwd>
                <named-content content-type="order">Hypocreales</named-content>
              </kwd><kwd>
                <named-content content-type="family">Calcarisporiaceae</named-content>
              </kwd></kwd-group><mixed-citation publication-type="journal"><person-group><name><surname>Darmostuk</surname><given-names>Valerii</given-names></name><name><surname>Etayo</surname><given-names>Javier</given-names></name><name><surname>Rodriguez-Flakus</surname><given-names>Pamela</given-names></name><name><surname>Kukwa</surname><given-names>Martin</given-names></name><name><surname>Flakus</surname><given-names>Adam</given-names></name></person-group><article-title>﻿Expanding the genus <italic><tp:taxon-name><tp:taxon-name-part taxon-name-part-type="genus" reg="Neobaryopsis">Neobaryopsis</tp:taxon-name-part></tp:taxon-name></italic> (<tp:taxon-name><tp:taxon-name-part taxon-name-part-type="family">Calcarisporiaceae</tp:taxon-name-part></tp:taxon-name>, <tp:taxon-name><tp:taxon-name-part taxon-name-part-type="order">Hypocreales</tp:taxon-name-part></tp:taxon-name>): descriptions of two new species and two new combinations based on morphological and molecular data</article-title><source>MycoKeys</source><day>05</day><month>11</month><year>2025</year><volume>124</volume><fpage>291</fpage><lpage>308</lpage><pub-id pub-id-type="doi">10.3897/mycokeys.124.169315</pub-id></mixed-citation></tp:treatment-meta><tp:nomenclature><label>﻿</label><tp:taxon-name><object-id xmlns:xlink="http://www.w3.org/1999/xlink" content-type="arpha" xlink:type="simple">1BABD0C0-03E3-565F-9CE6-E5DD3B106C63</object-id>
              <tp:taxon-name-part taxon-name-part-type="genus" reg="Neobaryopsis">Neobaryopsis</tp:taxon-name-part>
            </tp:taxon-name><tp:taxon-authority>Flakus, Etayo, Kukwa &amp; Rodr. Flakus</tp:taxon-authority><tp:nomenclature-citation-list><tp:nomenclature-citation><tp:taxon-name>
                  <tp:taxon-name-part taxon-name-part-type="genus" reg="Neobaryopsis">Neobaryopsis</tp:taxon-name-part>
                </tp:taxon-name><comment>Flakus, Etayo, Kukwa &amp; Rodr. Flakus, in Flakus, Etayo, Miadlikowska, Lutzoni, Kukwa, Matura &amp; Rodriguez-Flakus, Plant and Fungal Systematics 64(2): 307 (2019)</comment></tp:nomenclature-citation></tp:nomenclature-citation-list></tp:nomenclature><tp:treatment-sec sec-type="type species" id="SECID0EXNBG"><title>Type species.</title><p><italic><tp:taxon-name><tp:taxon-name-part taxon-name-part-type="genus" reg="Neobaryopsis">Neobaryopsis</tp:taxon-name-part> <tp:taxon-name-part taxon-name-part-type="species" reg="andensis">andensis</tp:taxon-name-part></tp:taxon-name></italic> Flakus, Etayo, Kukwa &amp; Rodr. Flakus.</p></tp:treatment-sec></tp:taxon-treatment>
