# Supplementary material for: ﻿Expanding the genus Neobaryopsis (Calcarisporiaceae, Hypocreales): descriptions of two new species and two new combinations based on morphological and molecular data
Source: MycoKeys. 2025 Nov 5;124:291–308. doi: 10.3897/mycokeys.124.169315 (PMC12612850; doi:10.3897/mycokeys.124.169315)
Supplement: XML Treatment for Neobaryopsis ciliaris [file mycokeys.124.169315-treatment2.xml]

<!DOCTYPE tp:taxon-treatment
  PUBLIC "-//TaxonX//DTD Taxonomic Treatment Publishing DTD v0 20100105//EN" "tax-treatment-NSO.dtd">
<tp:taxon-treatment xmlns:tp="http://www.plazi.org/taxpub"><tp:treatment-meta><kwd-group><label>Taxon classification</label><kwd>
                <named-content content-type="kingdom">Fungi</named-content>
              </kwd><kwd>
                <named-content content-type="order">Hypocreales</named-content>
              </kwd><kwd>
                <named-content content-type="family">Calcarisporiaceae</named-content>
              </kwd></kwd-group><mixed-citation publication-type="journal"><person-group><name><surname>Darmostuk</surname><given-names>Valerii</given-names></name><name><surname>Etayo</surname><given-names>Javier</given-names></name><name><surname>Rodriguez-Flakus</surname><given-names>Pamela</given-names></name><name><surname>Kukwa</surname><given-names>Martin</given-names></name><name><surname>Flakus</surname><given-names>Adam</given-names></name></person-group><article-title>﻿Expanding the genus <italic><tp:taxon-name><tp:taxon-name-part taxon-name-part-type="genus" reg="Neobaryopsis">Neobaryopsis</tp:taxon-name-part></tp:taxon-name></italic> (<tp:taxon-name><tp:taxon-name-part taxon-name-part-type="family">Calcarisporiaceae</tp:taxon-name-part></tp:taxon-name>, <tp:taxon-name><tp:taxon-name-part taxon-name-part-type="order">Hypocreales</tp:taxon-name-part></tp:taxon-name>): descriptions of two new species and two new combinations based on morphological and molecular data</article-title><source>MycoKeys</source><day>05</day><month>11</month><year>2025</year><volume>124</volume><fpage>291</fpage><lpage>308</lpage><pub-id pub-id-type="doi">10.3897/mycokeys.124.169315</pub-id></mixed-citation></tp:treatment-meta><tp:nomenclature><label>﻿</label><tp:taxon-name><object-id xmlns:xlink="http://www.w3.org/1999/xlink" content-type="arpha" xlink:type="simple">165BF0BD-F123-58FE-9F15-B1B29B29D7BA</object-id>
              <tp:taxon-name-part taxon-name-part-type="genus" reg="Neobaryopsis">Neobaryopsis</tp:taxon-name-part>
              <tp:taxon-name-part taxon-name-part-type="species" reg="ciliaris">ciliaris</tp:taxon-name-part>
              <object-id xmlns:xlink="http://www.w3.org/1999/xlink" content-type="mycobank" xlink:type="simple">MycoBank No: 859618</object-id>
            </tp:taxon-name><tp:taxon-authority>(Etayo) Darmostuk, Etayo, Kukwa &amp; Flakus</tp:taxon-authority><tp:taxon-status xmlns:xlink="http://www.w3.org/1999/xlink" xlink:type="simple">comb. nov.</tp:taxon-status><tp:nomenclature-citation-list><tp:nomenclature-citation><tp:taxon-name>
                  <tp:taxon-name-part taxon-name-part-type="genus" reg="Neobarya">Neobarya</tp:taxon-name-part> <tp:taxon-name-part taxon-name-part-type="species" reg="ciliaris">ciliaris</tp:taxon-name-part></tp:taxon-name><comment>Etayo, Biblioth. Lichenol. 84: 74 (2002). Basionym.</comment></tp:nomenclature-citation></tp:nomenclature-citation-list></tp:nomenclature><tp:treatment-sec sec-type="Typus" id="SECID0E5PBG"><title>Typus.</title><p>Colombia • Nariño, Pasto, corregimiento El Encano, vereda Sta. Isabel, 30-S lago La Cocha (Guamués), 2700 m, en cilios de <italic><tp:taxon-name><tp:taxon-name-part taxon-name-part-type="genus" reg="Leucodermia">Leucodermia</tp:taxon-name-part> <tp:taxon-name-part taxon-name-part-type="species" reg="lutescens">lutescens</tp:taxon-name-part></tp:taxon-name></italic>, July 1998, J. Etayo 17386, J. Muñoz &amp; B. Ramírez (holotype COL!, isotype hb. Etayo!).</p><p>For detailed description see (<xref ref-type="bibr" rid="B10">Etayo 2002</xref>).</p></tp:treatment-sec><tp:treatment-sec sec-type="notes" id="SECID0EVQBG"><title>Notes.</title><p>This species was described from a few localities in Colombia growing on <italic><tp:taxon-name><tp:taxon-name-part taxon-name-part-type="genus" reg="Heterodermia">Heterodermia</tp:taxon-name-part></tp:taxon-name></italic> s. lat. (including <italic><tp:taxon-name><tp:taxon-name-part taxon-name-part-type="genus" reg="Leucodermia">Leucodermia</tp:taxon-name-part></tp:taxon-name></italic> spp.) (<xref ref-type="bibr" rid="B10">Etayo 2002</xref>), with subsequent records from Bolivia and Ecuador (<xref ref-type="bibr" rid="B11">Etayo 2017</xref>; this study). <italic><tp:taxon-name><tp:taxon-name-part taxon-name-part-type="genus" reg="Neobaryopsis">Neobaryopsis</tp:taxon-name-part> <tp:taxon-name-part taxon-name-part-type="species" reg="ciliaris">ciliaris</tp:taxon-name-part></tp:taxon-name></italic> typically grows on the cilia of the host, though in some specimens it was found on the lower surface of the thalli.</p></tp:treatment-sec><tp:treatment-sec sec-type="material" id="SECID0E3RBG"><title>Specimens examined.</title><p>Bolivia • Dept. Chuquisaca, Prov. Belisario Boeto, close to Padilla between Nuevo Mundo and Santa Rosa, <named-content xmlns:xlink="http://www.w3.org/1999/xlink" content-type="dwc:verbatimCoordinates" xlink:type="simple"><named-content content-type="geo-json" specific-use="{&#34;type&#34;:&#34;Point&#34;,&#34;coordinates&#34;:[-64.276944,-18.953333]}" id="NCID0EFSBG" xlink:type="simple">18°57'12"S, 64°16'37"W</named-content></named-content>, 1790 m, transition between Boliviano-Tucumano forests and dry inter-Andean vegetation, on cilia of <italic><tp:taxon-name><tp:taxon-name-part taxon-name-part-type="genus" reg="Leucodermia">Leucodermia</tp:taxon-name-part> <tp:taxon-name-part taxon-name-part-type="species" reg="leucomelos">leucomelos</tp:taxon-name-part></tp:taxon-name></italic>, 16 Jul. 2015, J. Etayo 29440 (hb. Etayo, LPB) • Prov. Hernando Siles, 15 km west of Monte Agudo, <named-content xmlns:xlink="http://www.w3.org/1999/xlink" content-type="dwc:verbatimCoordinates" xlink:type="simple"><named-content content-type="geo-json" specific-use="{&#34;type&#34;:&#34;Point&#34;,&#34;coordinates&#34;:[-64.100000,-19.815833]}" id="NCID0EYSBG" xlink:type="simple">19°48'57"S, 64°06'00"W</named-content></named-content>, 1815 m, disturbed Tucumano-Boliviano forest, on cilia of <italic><tp:taxon-name><tp:taxon-name-part taxon-name-part-type="genus" reg="Leucodermia">Leucodermia</tp:taxon-name-part> <tp:taxon-name-part taxon-name-part-type="species" reg="leucomelos">leucomelos</tp:taxon-name-part></tp:taxon-name></italic>, 20 Jul. 2015, J. Etayo 30322 (hb. Etayo, LPB) • Dept. Cochabamba, Prov. Carrasco, near Río Batea Mayu close to Monte Punku, lower montane Yungas cloud forest, <named-content xmlns:xlink="http://www.w3.org/1999/xlink" content-type="dwc:verbatimCoordinates" xlink:type="simple"><named-content content-type="geo-json" specific-use="{&#34;type&#34;:&#34;Point&#34;,&#34;coordinates&#34;:[-65.270556,-17.540833]}" id="NCID0ELTBG" xlink:type="simple">17°32'27"S, 65°16'14"W</named-content></named-content>, 2553 m, on corticolous <italic><tp:taxon-name><tp:taxon-name-part taxon-name-part-type="genus" reg="Leucodermia">Leucodermia</tp:taxon-name-part> <tp:taxon-name-part taxon-name-part-type="species" reg="leucomelos">leucomelos</tp:taxon-name-part></tp:taxon-name></italic>, 28 Nov. 2014, M. Kukwa 15158b (LPB) • ibid., <named-content xmlns:xlink="http://www.w3.org/1999/xlink" content-type="dwc:verbatimCoordinates" xlink:type="simple"><named-content content-type="geo-json" specific-use="{&#34;type&#34;:&#34;Point&#34;,&#34;coordinates&#34;:[-65.272500,-17.525833]}" id="NCID0E5TBG" xlink:type="simple">17°31'33"S, 65°16'21"W</named-content></named-content>, 2430 m, lower montane Yungas cloud forest, on thallus of <italic><tp:taxon-name><tp:taxon-name-part taxon-name-part-type="genus" reg="Heterodermia">Heterodermia</tp:taxon-name-part></tp:taxon-name></italic> sp. on trunk, 28 Nov. 2014, J. Etayo 34196 (hb. Etayo) • ibid., near Río Lopez Mendoza, <named-content xmlns:xlink="http://www.w3.org/1999/xlink" content-type="dwc:verbatimCoordinates" xlink:type="simple"><named-content content-type="geo-json" specific-use="{&#34;type&#34;:&#34;Point&#34;,&#34;coordinates&#34;:[-65.280833,-17.506944]}" id="NCID0ENUBG" xlink:type="simple">17°30'25"S, 65°16'51"W</named-content></named-content>, 2248 m, lower montane Yungas cloud forest, on thallus of <italic><tp:taxon-name><tp:taxon-name-part taxon-name-part-type="genus" reg="Heterodermia">Heterodermia</tp:taxon-name-part> <tp:taxon-name-part taxon-name-part-type="species" reg="japonica">japonica</tp:taxon-name-part></tp:taxon-name></italic> on trunk, 27 Nov. 2014, J. Etayo 33933 (LPB, hb. Etayo) • ibid., Wayra Mayu close to Monte Punku, <named-content xmlns:xlink="http://www.w3.org/1999/xlink" content-type="dwc:verbatimCoordinates" xlink:type="simple"><named-content content-type="geo-json" specific-use="{&#34;type&#34;:&#34;Point&#34;,&#34;coordinates&#34;:[-65.268889,-17.558333]}" id="NCID0EAVBG" xlink:type="simple">17°33'30"S, 65°16'08"W</named-content></named-content>, 2750 m, on corticolous <italic><tp:taxon-name><tp:taxon-name-part taxon-name-part-type="genus" reg="Leucodermia">Leucodermia</tp:taxon-name-part> <tp:taxon-name-part taxon-name-part-type="species" reg="leucomelos">leucomelos</tp:taxon-name-part></tp:taxon-name></italic>, 28 Nov. 2014, M. Kukwa 15174b (LPB) • valle de Zongo, bosque nublado, near metal bridge, <named-content xmlns:xlink="http://www.w3.org/1999/xlink" content-type="dwc:verbatimCoordinates" xlink:type="simple"><named-content content-type="geo-json" specific-use="{&#34;type&#34;:&#34;Point&#34;,&#34;coordinates&#34;:[-68.098611,-16.128056]}" id="NCID0ETVBG" xlink:type="simple">16°07'41"S, 68°05'55"W</named-content></named-content>, 2450 m, on cilia of <italic><tp:taxon-name><tp:taxon-name-part taxon-name-part-type="genus" reg="Heterodermia">Heterodermia</tp:taxon-name-part></tp:taxon-name></italic> sp., 29 May 2011, J. Etayo 26735 (LPB) • Prov. Tiraque, Parque Nacional Carrasco, Camino de las Nubes-Cotany Alto road, <named-content xmlns:xlink="http://www.w3.org/1999/xlink" content-type="dwc:verbatimCoordinates" xlink:type="simple"><named-content content-type="geo-json" specific-use="{&#34;type&#34;:&#34;Point&#34;,&#34;coordinates&#34;:[-65.734722,-17.291111]}" id="NCID0ECWBG" xlink:type="simple">17°17'28"S, 65°44'05"W</named-content></named-content>, 4146 m, open high Andean vegetation, on cilia of corticolous <italic><tp:taxon-name><tp:taxon-name-part taxon-name-part-type="genus" reg="Leucodermia">Leucodermia</tp:taxon-name-part> <tp:taxon-name-part taxon-name-part-type="species" reg="leucomelos">leucomelos</tp:taxon-name-part></tp:taxon-name></italic>, 2 Dec. 2014, J. Etayo 29629 (LPB) • Dept. La Paz, Prov. Bautista-Saavedra, Área Natural de Manejo Integrado Nacional Apolobamba, near la Curva, W oriented valley close to Charazani, <named-content xmlns:xlink="http://www.w3.org/1999/xlink" content-type="dwc:verbatimCoordinates" xlink:type="simple"><named-content content-type="geo-json" specific-use="{&#34;type&#34;:&#34;Point&#34;,&#34;coordinates&#34;:[-69.030556,-15.108333]}" id="NCID0EVWBG" xlink:type="simple">15°06'30"S, 69°01'50"W</named-content></named-content>, 3550 m, open area with schrubs and <italic><tp:taxon-name><tp:taxon-name-part taxon-name-part-type="genus" reg="Polylepis">Polylepis</tp:taxon-name-part></tp:taxon-name></italic> near the river, on cilia of <italic><tp:taxon-name><tp:taxon-name-part taxon-name-part-type="genus" reg="Leucodermia">Leucodermia</tp:taxon-name-part> <tp:taxon-name-part taxon-name-part-type="species" reg="boryi">boryi</tp:taxon-name-part></tp:taxon-name></italic> on twigs, 14 Nov. 2014, J. Etayo 35009 (hb. Etayo, LPB) • Prov. Franz Tamayo, Área Natural de Manejo Integrado Nacional Apolobamba, below Pelechuco, <named-content xmlns:xlink="http://www.w3.org/1999/xlink" content-type="dwc:verbatimCoordinates" xlink:type="simple"><named-content content-type="geo-json" specific-use="{&#34;type&#34;:&#34;Point&#34;,&#34;coordinates&#34;:[-69.063889,-14.818889]}" id="NCID0EPXBG" xlink:type="simple">14°49'08"S, 69°03'50"W</named-content></named-content>, 3560 m, open area with shrubs and <tp:taxon-name><tp:taxon-name-part taxon-name-part-type="genus" reg="Polylepis">Polylepis</tp:taxon-name-part></tp:taxon-name> trees, on cilia of <italic><tp:taxon-name><tp:taxon-name-part taxon-name-part-type="genus" reg="Leucodermia">Leucodermia</tp:taxon-name-part> <tp:taxon-name-part taxon-name-part-type="species" reg="boryi">boryi</tp:taxon-name-part></tp:taxon-name></italic> on tree, 20 Nov. 2014, J. Etayo 34451 (hb. Etayo, LPB) • Parque Nacional y Área Natural de Manejo Integrado Madidi, below Keara Bajo, <named-content xmlns:xlink="http://www.w3.org/1999/xlink" content-type="dwc:verbatimCoordinates" xlink:type="simple"><named-content content-type="geo-json" specific-use="{&#34;type&#34;:&#34;Point&#34;,&#34;coordinates&#34;:[-69.069444,-14.696389]}" id="NCID0EIYBG" xlink:type="simple">14°41'47"S, 69°04'10"W</named-content></named-content>, 3160 m, open area with shrubs and scattered trees, on cilia of <italic><tp:taxon-name><tp:taxon-name-part taxon-name-part-type="genus" reg="Leucodermia">Leucodermia</tp:taxon-name-part> <tp:taxon-name-part taxon-name-part-type="species" reg="vulgaris">vulgaris</tp:taxon-name-part></tp:taxon-name></italic> on trunk, 18 Nov. 2014, J. Etayo 34418 (hb. Etayo, LPB) • Dept. Santa Cruz, Prov. Caballero, El Camino de las Orquídeas, <named-content xmlns:xlink="http://www.w3.org/1999/xlink" content-type="dwc:verbatimCoordinates" xlink:type="simple"><named-content content-type="geo-json" specific-use="{&#34;type&#34;:&#34;Point&#34;,&#34;coordinates&#34;:[-64.699722,-17.840833]}" id="NCID0E2YBG" xlink:type="simple">17°50'27"S, 64°41'59"W</named-content></named-content>, 2510 m, Yungas cloud forest, on cilia of <italic><tp:taxon-name><tp:taxon-name-part taxon-name-part-type="genus" reg="Heterodermia">Heterodermia</tp:taxon-name-part> <tp:taxon-name-part taxon-name-part-type="species" reg="podocarpa">podocarpa</tp:taxon-name-part></tp:taxon-name></italic>, 17 Aug. 2012, J. Etayo 28802 (hb. Etayo, LPB).</p></tp:treatment-sec><ref-list><ref id="B10"><mixed-citation xmlns:xlink="http://www.w3.org/1999/xlink" xlink:type="simple"><person-group><name name-style="western"><surname>Etayo</surname><given-names>J</given-names></name></person-group> (<year>2002</year>) <article-title>Aportación al conocimiento de los hongos liquenícolas de Colombia.</article-title><source>Bibliotheca Lichenologica</source><volume>84</volume>: <fpage>1</fpage>–<lpage>154</lpage>.</mixed-citation></ref><ref id="B11"><mixed-citation xmlns:xlink="http://www.w3.org/1999/xlink" xlink:type="simple"><person-group><name name-style="western"><surname>Etayo</surname><given-names>J</given-names></name></person-group> (<year>2017</year>) <article-title>Hongos liquenícolas de Ecuador.</article-title><source>Opera Lilloana</source><volume>50</volume>: <fpage>1</fpage>–<lpage>550</lpage>.</mixed-citation></ref></ref-list></tp:taxon-treatment>
