# Supplementary material for: ﻿Expanding the genus Neobaryopsis (Calcarisporiaceae, Hypocreales): descriptions of two new species and two new combinations based on morphological and molecular data
Source: MycoKeys. 2025 Nov 5;124:291–308. doi: 10.3897/mycokeys.124.169315 (PMC12612850; doi:10.3897/mycokeys.124.169315)
Supplement: XML Treatment for Neobaryopsis eriodermaticola [file mycokeys.124.169315-treatment3.xml]

<!DOCTYPE tp:taxon-treatment
  PUBLIC "-//TaxonX//DTD Taxonomic Treatment Publishing DTD v0 20100105//EN" "tax-treatment-NSO.dtd">
<tp:taxon-treatment xmlns:tp="http://www.plazi.org/taxpub"><tp:treatment-meta><kwd-group><label>Taxon classification</label><kwd>
                <named-content content-type="kingdom">Fungi</named-content>
              </kwd><kwd>
                <named-content content-type="order">Hypocreales</named-content>
              </kwd><kwd>
                <named-content content-type="family">Calcarisporiaceae</named-content>
              </kwd></kwd-group><mixed-citation publication-type="journal"><person-group><name><surname>Darmostuk</surname><given-names>Valerii</given-names></name><name><surname>Etayo</surname><given-names>Javier</given-names></name><name><surname>Rodriguez-Flakus</surname><given-names>Pamela</given-names></name><name><surname>Kukwa</surname><given-names>Martin</given-names></name><name><surname>Flakus</surname><given-names>Adam</given-names></name></person-group><article-title>﻿Expanding the genus <italic><tp:taxon-name><tp:taxon-name-part taxon-name-part-type="genus" reg="Neobaryopsis">Neobaryopsis</tp:taxon-name-part></tp:taxon-name></italic> (<tp:taxon-name><tp:taxon-name-part taxon-name-part-type="family">Calcarisporiaceae</tp:taxon-name-part></tp:taxon-name>, <tp:taxon-name><tp:taxon-name-part taxon-name-part-type="order">Hypocreales</tp:taxon-name-part></tp:taxon-name>): descriptions of two new species and two new combinations based on morphological and molecular data</article-title><source>MycoKeys</source><day>05</day><month>11</month><year>2025</year><volume>124</volume><fpage>291</fpage><lpage>308</lpage><pub-id pub-id-type="doi">10.3897/mycokeys.124.169315</pub-id></mixed-citation></tp:treatment-meta><tp:nomenclature><label>﻿</label><tp:taxon-name><object-id xmlns:xlink="http://www.w3.org/1999/xlink" content-type="arpha" xlink:type="simple">8C766932-B37E-591B-8CF8-4E10EDA2730B</object-id>
              <tp:taxon-name-part taxon-name-part-type="genus" reg="Neobaryopsis">Neobaryopsis</tp:taxon-name-part>
              <tp:taxon-name-part taxon-name-part-type="species" reg="eriodermaticola">eriodermaticola</tp:taxon-name-part>
              <object-id xmlns:xlink="http://www.w3.org/1999/xlink" content-type="mycobank" xlink:type="simple">MycoBank No: 859616</object-id>
            </tp:taxon-name><tp:taxon-authority>Darmostuk, Etayo, Kukwa &amp; Flakus</tp:taxon-authority><tp:taxon-status xmlns:xlink="http://www.w3.org/1999/xlink" xlink:type="simple">sp. nov.</tp:taxon-status><xref ref-type="fig" rid="F2">Fig. 2</xref></tp:nomenclature><tp:treatment-sec sec-type="Typus" id="SECID0EZ1BG"><title>Typus.</title><p>Bolivia • Dept. Cochabamba, Prov. Chapare, Parque Nacional Carrasco, Sillar road close to Villa Tunari, <named-content xmlns:xlink="http://www.w3.org/1999/xlink" content-type="dwc:verbatimCoordinates" xlink:type="simple"><named-content content-type="geo-json" specific-use="{&#34;type&#34;:&#34;Point&#34;,&#34;coordinates&#34;:[-65.688611,-17.116111]}" id="NCID0EC2BG" xlink:type="simple">17°06'58"S, 65°41'19"W</named-content></named-content>, 1020 m, Sub-Andean Amazon forest close to plantation, on apothecia of <italic><tp:taxon-name><tp:taxon-name-part taxon-name-part-type="genus" reg="Erioderma">Erioderma</tp:taxon-name-part></tp:taxon-name></italic> sp., 3 Dec. 2014, M. Kukwa s.n. &amp; A. Flakus (holotype KRAM L-75209, isotype LPB)</p></tp:treatment-sec><tp:treatment-sec sec-type="etymology" id="SECID0EO2BG"><title>Etymology.</title><p>Named after the host lichen genus, <italic><tp:taxon-name><tp:taxon-name-part taxon-name-part-type="genus" reg="Erioderma">Erioderma</tp:taxon-name-part></tp:taxon-name></italic>.</p></tp:treatment-sec><tp:treatment-sec sec-type="description" id="SECID0E22BG"><title>Description.</title><p>Ascomata perithecioid, in small groups, superficial, with loose white arachnoid subiculum, without stromata, pyriform to elongate pyriform, collapsing by lateral pinching when dry, (250–)310–370(–410) μm high, (160–)210–250(–300) μm wide (n = 15), smooth, pale orange to orange. Perithecial wall 25–40 µm thick, not changing color in K, composed of two regions: external, pale yellow region with thick-walled, isodiametric cells, 2–4 μm diam., and inner region with hyaline, thin-walled, flattened cells, 5–8 × 2.5–3.5 μm. Periphyses 0–1 septate, c. 7–10 × 1.5–3 µm. Asci cylindrical to narrowly cylindrical, 8-spored, (120–)135–160(–185) × (4.0–)4.2–4.8(–5.3) µm (n = 12), apex thickened with a conspicuous cap c. 3.5–4 µm high. Ascospores thread-like, multiseptate (septa hardly visible on young ascospores), not constricted at the septum, hyaline, with rounded apical parts, smooth-walled, twisted in the ascus, (80–)95–110(–120) × (1.8–)2.0–2.2(–2.4) µm (n = 20). Asexual stage hyphomycetous, present near the lower part of perithecia, colonies effuse. Conidiophores short, unbranched, 0–2-septate, hyaline. Conidiogenous cells terminal, hyaline, thin-walled, smooth, cylindrical to slightly tapering, phialidic, 25–40 × 1.5–2 μm. Conidia ellipsoidal to cylindrical, sometimes slightly constricted in the middle, hyaline, 0-septate, smooth, slightly truncated, (7.4–)8.0–9.4(–9.6) × (2.6–)2.8–3.8(–4.2) µm (n = 25).</p><fig id="F2" position="float" orientation="portrait"><object-id xmlns:xlink="http://www.w3.org/1999/xlink" content-type="doi" xlink:type="simple">10.3897/mycokeys.124.169315.figure2</object-id><object-id xmlns:xlink="http://www.w3.org/1999/xlink" content-type="arpha" xlink:type="simple">7A737389-0AB6-57C1-8E98-23D4DC40F203</object-id><label>Figure 2.</label><caption><p><italic><tp:taxon-name><tp:taxon-name-part taxon-name-part-type="genus" reg="Neobaryopsis">Neobaryopsis</tp:taxon-name-part> <tp:taxon-name-part taxon-name-part-type="species" reg="eriodermaticola">eriodermaticola</tp:taxon-name-part></tp:taxon-name></italic> (holotype, except B. and F. from Etayo 33243). A, B. Ascomata and white hyphomycetous colony on the host thallus; C. Squashed ascoma; D. Section of the ascoma; E. Asci; F. Conidia; G. Ascus apex (in <abbrev xmlns:xlink="http://www.w3.org/1999/xlink" xlink:title="lactophenol cotton blue" id="ABBRID0ET3BG" xlink:type="simple">LPCB</abbrev>); H. Ascus with ascospores. Scale bars: 250 µm (A, B), 50 µm (C, D), 25 µm (E), 10 µm (F, H), 5 µm (G).</p></caption><graphic xmlns:xlink="http://www.w3.org/1999/xlink" xlink:href="mycokeys-124-291-g002.jpg" position="float" orientation="portrait" xlink:type="simple" id="oo_1458531.jpg"><uri content-type="original_file" xlink:type="simple">https://binary.pensoft.net/fig/1458531</uri></graphic></fig></tp:treatment-sec><tp:treatment-sec sec-type="distribution" id="SECID0E33BG"><title>Host, distribution, and ecology.</title><p><italic><tp:taxon-name><tp:taxon-name-part taxon-name-part-type="genus" reg="Neobaryopsis">Neobaryopsis</tp:taxon-name-part> <tp:taxon-name-part taxon-name-part-type="species" reg="eriodermaticola">eriodermaticola</tp:taxon-name-part></tp:taxon-name></italic> is currently known from a few localities in the montane Yungas cloud forest in Bolivia (3200–3500 m) and the Sub-Andean Amazon forest, where it grows on apothecia or rarely on thallus of <italic><tp:taxon-name><tp:taxon-name-part taxon-name-part-type="genus" reg="Erioderma">Erioderma</tp:taxon-name-part></tp:taxon-name></italic> spp.</p></tp:treatment-sec><tp:treatment-sec sec-type="notes" id="SECID0EU4BG"><title>Notes.</title><p><italic><tp:taxon-name><tp:taxon-name-part taxon-name-part-type="genus" reg="Neobaryopsis">Neobaryopsis</tp:taxon-name-part> <tp:taxon-name-part taxon-name-part-type="species" reg="eriodermaticola">eriodermaticola</tp:taxon-name-part></tp:taxon-name></italic> is morphologically similar to <italic><tp:taxon-name><tp:taxon-name-part taxon-name-part-type="genus" reg="Neobaryopsis">N.</tp:taxon-name-part> <tp:taxon-name-part taxon-name-part-type="species" reg="peltigerae">peltigerae</tp:taxon-name-part></tp:taxon-name></italic>, which grows on <italic><tp:taxon-name><tp:taxon-name-part taxon-name-part-type="genus" reg="Peltigera">Peltigera</tp:taxon-name-part></tp:taxon-name></italic> spp. (see notes below). <italic><tp:taxon-name><tp:taxon-name-part taxon-name-part-type="genus" reg="Neobaryopsis">Neobaryopsis</tp:taxon-name-part> <tp:taxon-name-part taxon-name-part-type="species" reg="peltigerae">peltigerae</tp:taxon-name-part></tp:taxon-name></italic> differs from the new species in possessing subglobose to slightly clavate terminal cells at the perithecial apex, a feature absent in <italic><tp:taxon-name><tp:taxon-name-part taxon-name-part-type="genus" reg="Neobaryopsis">N.</tp:taxon-name-part> <tp:taxon-name-part taxon-name-part-type="species" reg="eriodermaticola">eriodermaticola</tp:taxon-name-part></tp:taxon-name></italic>. Additionally, <italic><tp:taxon-name><tp:taxon-name-part taxon-name-part-type="genus" reg="Neobaryopsis">N.</tp:taxon-name-part> <tp:taxon-name-part taxon-name-part-type="species" reg="peltigerae">peltigerae</tp:taxon-name-part></tp:taxon-name></italic> has shorter ascospores, 35–75 µm (vs. (80–)95–110(–120) µm in <italic><tp:taxon-name><tp:taxon-name-part taxon-name-part-type="genus" reg="Neobaryopsis">N.</tp:taxon-name-part> <tp:taxon-name-part taxon-name-part-type="species" reg="eriodermaticola">eriodermaticola</tp:taxon-name-part></tp:taxon-name></italic>), and different lichen hosts (<xref ref-type="bibr" rid="B3">Candoussau et al. 2007</xref>). The anamorphic stage of <italic><tp:taxon-name><tp:taxon-name-part taxon-name-part-type="genus" reg="Neobaryopsis">Neobaryopsis</tp:taxon-name-part> <tp:taxon-name-part taxon-name-part-type="species" reg="eriodermaticola">eriodermaticola</tp:taxon-name-part></tp:taxon-name></italic> also has smaller conidia, (7.4–)8.0–9.4(–9.6) × (2.6–)2.8–3.8(–4.2) µm, compared to those reported from cultures of <italic><tp:taxon-name><tp:taxon-name-part taxon-name-part-type="genus" reg="Neobaryopsis">N.</tp:taxon-name-part> <tp:taxon-name-part taxon-name-part-type="species" reg="peltigerae">peltigerae</tp:taxon-name-part></tp:taxon-name></italic> (11–14 × 3–7 µm).</p><p>Our phylogenetic results indicate that the new species is sister to <italic><tp:taxon-name><tp:taxon-name-part taxon-name-part-type="genus" reg="Neobaryopsis">Neobaryopsis</tp:taxon-name-part> <tp:taxon-name-part taxon-name-part-type="species" reg="andensis">andensis</tp:taxon-name-part></tp:taxon-name></italic> and <italic><tp:taxon-name><tp:taxon-name-part taxon-name-part-type="genus" reg="Neobaryopsis">N.</tp:taxon-name-part> <tp:taxon-name-part taxon-name-part-type="species" reg="teloschistis">teloschistis</tp:taxon-name-part></tp:taxon-name></italic>, although this relationship lacks significant statistical support (Fig. <xref ref-type="fig" rid="F1">1</xref>). <italic><tp:taxon-name><tp:taxon-name-part taxon-name-part-type="genus" reg="Neobaryopsis">Neobaryopsis</tp:taxon-name-part> <tp:taxon-name-part taxon-name-part-type="species" reg="andensis">andensis</tp:taxon-name-part></tp:taxon-name></italic> can be distinguished by its larger ascomata, 500–700 µm high (vs. (250–)310–370(–410) μm high in <italic><tp:taxon-name><tp:taxon-name-part taxon-name-part-type="genus" reg="Neobaryopsis">N.</tp:taxon-name-part> <tp:taxon-name-part taxon-name-part-type="species" reg="eriodermaticola">eriodermaticola</tp:taxon-name-part></tp:taxon-name></italic>), longer asci and ascospores, smaller conidia, 4–7 × 2–2.5 μm (vs (7.4–)8.0–9.4(–9.6) × (2.6–)2.8–3.8(–4.2) µm in <italic><tp:taxon-name><tp:taxon-name-part taxon-name-part-type="genus" reg="Neobaryopsis">N.</tp:taxon-name-part> <tp:taxon-name-part taxon-name-part-type="species" reg="eriodermaticola">eriodermaticola</tp:taxon-name-part></tp:taxon-name></italic>), as well as different lichen hosts (<xref ref-type="bibr" rid="B15">Flakus et al. 2019</xref>).</p></tp:treatment-sec><tp:treatment-sec sec-type="material" id="SECID0E6CAI"><title>Specimens examined.</title><p>Bolivia • Dept. Cochabamba, Prov. Tiraque, Parque Nacional Carrasco, Camino de los Nubes, Antenas Sillar-Villa Tunari old road, <named-content xmlns:xlink="http://www.w3.org/1999/xlink" content-type="dwc:verbatimCoordinates" xlink:type="simple"><named-content content-type="geo-json" specific-use="{&#34;type&#34;:&#34;Point&#34;,&#34;coordinates&#34;:[-65.697778,-17.208889]}" id="NCID0EIDAI" xlink:type="simple">17°12'32"S, 65°41'52"W</named-content></named-content>, 3520 m, upper montane Youngas cloud forest, on thallus and especially apothecia of <italic><tp:taxon-name><tp:taxon-name-part taxon-name-part-type="genus" reg="Erioderma">Erioderma</tp:taxon-name-part></tp:taxon-name></italic> sp. on twigs, 30 Nov. 2014, J. Etayo 33243 (hb. Etayo, LPB) • Dept. La Paz, Prov. Nor Yungas, Parque Nacional y Área Natural de Manejo Integrado Cotapata of Unduavi by Sillu Tincara pre-Columbian route, transition Páramo Yungeño – Yungas montane cloud forest, <named-content xmlns:xlink="http://www.w3.org/1999/xlink" content-type="dwc:verbatimCoordinates" xlink:type="simple"><named-content content-type="geo-json" specific-use="{&#34;type&#34;:&#34;Point&#34;,&#34;coordinates&#34;:[-67.891389,-16.289444]}" id="NCID0EXDAI" xlink:type="simple">16°17'22"S, 67°53'29"W</named-content></named-content>, 3518 m, on <italic><tp:taxon-name><tp:taxon-name-part taxon-name-part-type="genus" reg="Erioderma">Erioderma</tp:taxon-name-part> <tp:taxon-name-part taxon-name-part-type="species" reg="leylandii">leylandii</tp:taxon-name-part></tp:taxon-name></italic>, 25 May 2011, J. Etayo 28016 (LPB) • ibid., bosque nublado yungas, sendero que parte de la Estación de servicio, <named-content xmlns:xlink="http://www.w3.org/1999/xlink" content-type="dwc:verbatimCoordinates" xlink:type="simple"><named-content content-type="geo-json" specific-use="{&#34;type&#34;:&#34;Point&#34;,&#34;coordinates&#34;:[-67.850000,-16.285833]}" id="NCID0EKEAI" xlink:type="simple">16°17'09"S, 67°51'00"W</named-content></named-content>, 3220–3250 m, on <italic><tp:taxon-name><tp:taxon-name-part taxon-name-part-type="genus" reg="Erioderma">Erioderma</tp:taxon-name-part> <tp:taxon-name-part taxon-name-part-type="species" reg="leylandii">leylandii</tp:taxon-name-part></tp:taxon-name></italic> on twigs, 24 May 2011, J. Etayo 27692 (hb. Etayo).</p></tp:treatment-sec><tp:treatment-sec><!--Section generated to contain objects referenced in tp:taxon-treatment.--><fig id="F1" position="float" orientation="portrait"><object-id xmlns:xlink="http://www.w3.org/1999/xlink" content-type="doi" xlink:type="simple">10.3897/mycokeys.124.169315.figure1</object-id><object-id xmlns:xlink="http://www.w3.org/1999/xlink" content-type="arpha" xlink:type="simple">B33A599C-2EEF-5F32-96A3-4610F3184A9B</object-id><label>Figure 1.</label><caption><p>Phylogenetic relationships within the family <tp:taxon-name><tp:taxon-name-part taxon-name-part-type="family">Calcarisporiaceae</tp:taxon-name-part></tp:taxon-name> inferred from a Bayesian Inference analysis (50% majority-rule consensus tree) of a combined <abbrev xmlns:xlink="http://www.w3.org/1999/xlink" xlink:title="nuclear rDNA internal transcribed spacer" id="ABBRID0EXFBG" xlink:type="simple">ITS</abbrev>, <abbrev xmlns:xlink="http://www.w3.org/1999/xlink" xlink:title="nuclear rDNA large subunit" id="ABBRID0E2FBG" xlink:type="simple">LSU</abbrev>, <italic><abbrev xmlns:xlink="http://www.w3.org/1999/xlink" xlink:title="protein synthesis elongation factor 1 alpha" id="ABBRID0EAGBG" xlink:type="simple">tef1</abbrev></italic>, and <italic><abbrev xmlns:xlink="http://www.w3.org/1999/xlink" xlink:title="RNA polymerase II subunit two gene" id="ABBRID0EFGBG" xlink:type="simple">rpb2</abbrev></italic> data set. Two specimens of <italic><tp:taxon-name><tp:taxon-name-part taxon-name-part-type="genus" reg="Albomorchellophila">Albomorchellophila</tp:taxon-name-part> <tp:taxon-name-part taxon-name-part-type="species" reg="morchellae">morchellae</tp:taxon-name-part></tp:taxon-name></italic> were used as the outgroup. The numbers above branches indicate Bayesian posterior probabilities (<abbrev xmlns:xlink="http://www.w3.org/1999/xlink" xlink:title="Bayesian posterior probabilities" id="ABBRID0EUGBG" xlink:type="simple">BPP</abbrev>) &gt; 0.97 and maximum likelihood bootstrap (<abbrev xmlns:xlink="http://www.w3.org/1999/xlink" xlink:title="maximum likelihood bootstrap" id="ABBRID0EYGBG" xlink:type="simple">MLB</abbrev>) support values &gt; 70% respectively (<abbrev xmlns:xlink="http://www.w3.org/1999/xlink" xlink:title="Bayesian posterior probabilities" id="ABBRID0E3GBG" xlink:type="simple">BPP</abbrev>/ <abbrev xmlns:xlink="http://www.w3.org/1999/xlink" xlink:title="maximum likelihood bootstrap" id="ABBRID0EAHBG" xlink:type="simple">MLB</abbrev>). Sequences from type material are indicated by superscript T.</p></caption><graphic xmlns:xlink="http://www.w3.org/1999/xlink" xlink:href="mycokeys-124-291-g001.jpg" position="float" orientation="portrait" xlink:type="simple" id="oo_1458530.jpg"><uri content-type="original_file" xlink:type="simple">https://binary.pensoft.net/fig/1458530</uri></graphic></fig></tp:treatment-sec><ref-list><ref id="B3"><mixed-citation xmlns:xlink="http://www.w3.org/1999/xlink" xlink:type="simple"><person-group><name name-style="western"><surname>Candoussau</surname><given-names>F</given-names></name><name name-style="western"><surname>Boqueras</surname><given-names>M</given-names></name><name name-style="western"><surname>Gómez-Bolea</surname><given-names>A</given-names></name><name name-style="western"><surname>Laessoe</surname><given-names>T</given-names></name><name name-style="western"><surname>Lowen</surname><given-names>R</given-names></name><name name-style="western"><surname>Rogers</surname><given-names>JD</given-names></name><name name-style="western"><surname>Rossman</surname><given-names>AY</given-names></name><name name-style="western"><surname>Samuels</surname><given-names>GJ</given-names></name></person-group> (<year>2007</year>) <article-title>Observations on <italic><tp:taxon-name><tp:taxon-name-part taxon-name-part-type="genus">Neobarya</tp:taxon-name-part></tp:taxon-name></italic>, including new species and new combinations.</article-title><source>Sydowia</source><volume>59</volume>: <fpage>179</fpage>–<lpage>215</lpage>.</mixed-citation></ref><ref id="B15"><mixed-citation xmlns:xlink="http://www.w3.org/1999/xlink" xlink:type="simple"><person-group><name name-style="western"><surname>Flakus</surname><given-names>A</given-names></name><name name-style="western"><surname>Etayo</surname><given-names>J</given-names></name><name name-style="western"><surname>Miadlikowska</surname><given-names>J</given-names></name><name name-style="western"><surname>Lutzoni</surname><given-names>F</given-names></name><name name-style="western"><surname>Kukwa</surname><given-names>M</given-names></name><name name-style="western"><surname>Matura</surname><given-names>N</given-names></name><name name-style="western"><surname>Rodriguez-Flakus</surname><given-names>P</given-names></name></person-group> (<year>2019</year>) <article-title>Biodiversity assessment of ascomycetes inhabiting <italic><tp:taxon-name><tp:taxon-name-part taxon-name-part-type="genus">Lobariella</tp:taxon-name-part></tp:taxon-name></italic> lichens in Andean cloud forests led to one new family, three new genera and 13 new species of lichenicolous fungi.</article-title><source>Plant and Fungal Systematics</source><volume>64</volume>: <fpage>283</fpage>–<lpage>344</lpage>. <ext-link xlink:href="10.2478/pfs-2019-0022" ext-link-type="doi" xlink:type="simple">https://doi.org/10.2478/pfs-2019-0022</ext-link></mixed-citation></ref></ref-list></tp:taxon-treatment>
