# Supplementary material for: ﻿Expanding the genus Neobaryopsis (Calcarisporiaceae, Hypocreales): descriptions of two new species and two new combinations based on morphological and molecular data
Source: MycoKeys. 2025 Nov 5;124:291–308. doi: 10.3897/mycokeys.124.169315 (PMC12612850; doi:10.3897/mycokeys.124.169315)
Supplement: XML Treatment for Neobaryopsis peltigerae [file mycokeys.124.169315-treatment4.xml]

<!DOCTYPE tp:taxon-treatment
  PUBLIC "-//TaxonX//DTD Taxonomic Treatment Publishing DTD v0 20100105//EN" "tax-treatment-NSO.dtd">
<tp:taxon-treatment xmlns:tp="http://www.plazi.org/taxpub"><tp:treatment-meta><kwd-group><label>Taxon classification</label><kwd>
                <named-content content-type="kingdom">Fungi</named-content>
              </kwd><kwd>
                <named-content content-type="order">Hypocreales</named-content>
              </kwd><kwd>
                <named-content content-type="family">Calcarisporiaceae</named-content>
              </kwd></kwd-group><mixed-citation publication-type="journal"><person-group><name><surname>Darmostuk</surname><given-names>Valerii</given-names></name><name><surname>Etayo</surname><given-names>Javier</given-names></name><name><surname>Rodriguez-Flakus</surname><given-names>Pamela</given-names></name><name><surname>Kukwa</surname><given-names>Martin</given-names></name><name><surname>Flakus</surname><given-names>Adam</given-names></name></person-group><article-title>﻿Expanding the genus <italic><tp:taxon-name><tp:taxon-name-part taxon-name-part-type="genus" reg="Neobaryopsis">Neobaryopsis</tp:taxon-name-part></tp:taxon-name></italic> (<tp:taxon-name><tp:taxon-name-part taxon-name-part-type="family">Calcarisporiaceae</tp:taxon-name-part></tp:taxon-name>, <tp:taxon-name><tp:taxon-name-part taxon-name-part-type="order">Hypocreales</tp:taxon-name-part></tp:taxon-name>): descriptions of two new species and two new combinations based on morphological and molecular data</article-title><source>MycoKeys</source><day>05</day><month>11</month><year>2025</year><volume>124</volume><fpage>291</fpage><lpage>308</lpage><pub-id pub-id-type="doi">10.3897/mycokeys.124.169315</pub-id></mixed-citation></tp:treatment-meta><tp:nomenclature><label>﻿</label><tp:taxon-name><object-id xmlns:xlink="http://www.w3.org/1999/xlink" content-type="arpha" xlink:type="simple">48E99CE4-FD0A-5DCD-8A9F-E913A67EEA46</object-id>
              <tp:taxon-name-part taxon-name-part-type="genus" reg="Neobaryopsis">Neobaryopsis</tp:taxon-name-part>
              <tp:taxon-name-part taxon-name-part-type="species" reg="peltigerae">peltigerae</tp:taxon-name-part>
              <object-id xmlns:xlink="http://www.w3.org/1999/xlink" content-type="mycobank" xlink:type="simple">MycoBank No: 859619</object-id>
            </tp:taxon-name><tp:taxon-authority>(Lowen, Boqueras &amp; Gómez-Bolea) Darmostuk</tp:taxon-authority><tp:taxon-status xmlns:xlink="http://www.w3.org/1999/xlink" xlink:type="simple">comb. nov.</tp:taxon-status><tp:nomenclature-citation-list><tp:nomenclature-citation><tp:taxon-name>
                  <tp:taxon-name-part taxon-name-part-type="genus" reg="Neobarya">Neobarya</tp:taxon-name-part> <tp:taxon-name-part taxon-name-part-type="species" reg="peltigerae">peltigerae</tp:taxon-name-part></tp:taxon-name><comment>Lowen, Boqueras &amp; Gómez-Bolea, Sydowia 59(2): 206 (2007). Basionym.</comment></tp:nomenclature-citation></tp:nomenclature-citation-list></tp:nomenclature><tp:treatment-sec sec-type="Typus" id="SECID0EQGAI"><title>Typus.</title><p>Spain • País Valenciá, Pobla de Benifassá, barranc de l’Avellanar (serra dels Ports), BF 5408, elev. 1100 m, on <italic><tp:taxon-name><tp:taxon-name-part taxon-name-part-type="genus" reg="Peltigera">Peltigera</tp:taxon-name-part> <tp:taxon-name-part taxon-name-part-type="species" reg="membranacea">membranacea</tp:taxon-name-part></tp:taxon-name></italic>, 21 Oct. 1990, A. Gómez-Bolea &amp; M. Boqueras (holotype NY 00921734 [photo!], isotype BCC-Lich 5239).</p><p>For detailed description see <xref ref-type="bibr" rid="B3">Candoussau et al. (2007)</xref>. The ascospores in the examined specimens were thread-like, multiseptate (only ascospores with clearly visible septa were measured), not constricted at the septum, hyaline, with rounded apical parts, smooth-walled, twisted in the ascus, (100–)110–125(–130) × (1.5–)2.0–2.4(–2.8) µm (n = 18).</p></tp:treatment-sec><tp:treatment-sec sec-type="notes" id="SECID0EHHAI"><title>Notes.</title><p>This species was described as <italic><tp:taxon-name><tp:taxon-name-part taxon-name-part-type="genus" reg="Neobarya">Neobarya</tp:taxon-name-part> <tp:taxon-name-part taxon-name-part-type="species" reg="peltigerae">peltigerae</tp:taxon-name-part></tp:taxon-name></italic> from Spain on <italic><tp:taxon-name><tp:taxon-name-part taxon-name-part-type="genus" reg="Peltigera">Peltigera</tp:taxon-name-part> <tp:taxon-name-part taxon-name-part-type="species" reg="membranacea">membranacea</tp:taxon-name-part></tp:taxon-name></italic> (<xref ref-type="bibr" rid="B3">Candoussau et al. 2007</xref>). It was later reported from scattered localities in Europe (<xref ref-type="bibr" rid="B3">Candoussau et al. 2007</xref>; <xref ref-type="bibr" rid="B33">Stenroos et al. 2016</xref>; <xref ref-type="bibr" rid="B42">Zimmermann and Berger 2018</xref>; <xref ref-type="bibr" rid="B43">Zimmermann and Feusi 2018</xref>; <xref ref-type="bibr" rid="B38">Westberg et al. 2022</xref>; <xref ref-type="bibr" rid="B2">Brackel and Wirth 2023</xref>; <xref ref-type="bibr" rid="B25">Mombert et al. 2023</xref>), Asia (<xref ref-type="bibr" rid="B41">Zhurbenko and Kobzeva 2014</xref>), and North America (<xref ref-type="bibr" rid="B40">Zhurbenko 2009</xref>).</p><p>The diagnosis of <italic><tp:taxon-name><tp:taxon-name-part taxon-name-part-type="genus" reg="Neobaryopsis">Neobaryopsis</tp:taxon-name-part> <tp:taxon-name-part taxon-name-part-type="species" reg="peltigerae">peltigerae</tp:taxon-name-part></tp:taxon-name></italic> indicates filiform, up to 15-septate ascospores measuring 130–185 × (4.5–)5.0–6.0(–6.5) µm, whereas the detailed description in the same work also provides measurements of smaller ascospores (<xref ref-type="bibr" rid="B3">Candoussau et al. 2007</xref>). The reported ascospore width in the diagnosis appears to be the widest among known species of the genus; however, it is not supported by our examination of the available material. Upon reviewing Fig. 12I, J in <xref ref-type="bibr" rid="B3">Candoussau et al. (2007</xref>: 207), we observed that the ascospore width is actually 1.5–2.5 µm. Based on this, we assume it is a typographical error in the protologue and suggest that the ascospore width of <italic><tp:taxon-name><tp:taxon-name-part taxon-name-part-type="genus" reg="Neobaryopsis">Neobaryopsis</tp:taxon-name-part> <tp:taxon-name-part taxon-name-part-type="species" reg="peltigerae">peltigerae</tp:taxon-name-part></tp:taxon-name></italic> should be interpreted as 1.5–2.5 µm.</p><p>The anamorphic stage was reported in cultures of <italic><tp:taxon-name><tp:taxon-name-part taxon-name-part-type="genus" reg="Neobaryopsis">Neobaryopsis</tp:taxon-name-part> <tp:taxon-name-part taxon-name-part-type="species" reg="peltigerae">peltigerae</tp:taxon-name-part></tp:taxon-name></italic> from the Scottish collection, but the culture is no longer accessible (<xref ref-type="bibr" rid="B3">Candoussau et al. 2007</xref>). Its anamorphic stage is characterized by monophialidic conidiogenous cells and hyaline, cylindrical conidia with a truncate base, 11–14 × 3–7 µm. It is similar to the known anamorphic stage of <italic><tp:taxon-name><tp:taxon-name-part taxon-name-part-type="genus" reg="Neobaryopsis">Neobaryopsis</tp:taxon-name-part> <tp:taxon-name-part taxon-name-part-type="species" reg="andensis">andensis</tp:taxon-name-part></tp:taxon-name></italic>, but the latter differs by much smaller, bacilliform-ellipsoidal conidia, 4–7 × 2–2.5 µm, as well as by a distinctive synnematous-like colony (<xref ref-type="bibr" rid="B15">Flakus et al. 2019</xref>).</p></tp:treatment-sec><tp:treatment-sec sec-type="material" id="SECID0EPLAI"><title>Specimens examined.</title><p>Norway • Vestfold, Larvik Municipality, SW of Lysbu, Vemannsås reserve, <named-content xmlns:xlink="http://www.w3.org/1999/xlink" content-type="dwc:verbatimCoordinates" xlink:type="simple"><named-content content-type="geo-json" specific-use="{&#34;type&#34;:&#34;Point&#34;,&#34;coordinates&#34;:[9.954722,59.136389]}" id="NCID0EYLAI" xlink:type="simple">59°08'11"N, 9°57'17"E</named-content></named-content>, 120 m, on <italic><tp:taxon-name><tp:taxon-name-part taxon-name-part-type="genus" reg="Peltigera">Peltigera</tp:taxon-name-part></tp:taxon-name></italic> sp. on mosses, 21 Jul. 2025, V. Darmostuk 1695 (KRAM L-75217) • Switzerland, Lajoux, Jura, Les Embreux, on <italic><tp:taxon-name><tp:taxon-name-part taxon-name-part-type="genus" reg="Peltigera">Peltigera</tp:taxon-name-part></tp:taxon-name></italic> sp., 16 Mar. 2023, E. Stöckli (KRAM L-75210).</p></tp:treatment-sec><ref-list><ref id="B3"><mixed-citation xmlns:xlink="http://www.w3.org/1999/xlink" xlink:type="simple"><person-group><name name-style="western"><surname>Candoussau</surname><given-names>F</given-names></name><name name-style="western"><surname>Boqueras</surname><given-names>M</given-names></name><name name-style="western"><surname>Gómez-Bolea</surname><given-names>A</given-names></name><name name-style="western"><surname>Laessoe</surname><given-names>T</given-names></name><name name-style="western"><surname>Lowen</surname><given-names>R</given-names></name><name name-style="western"><surname>Rogers</surname><given-names>JD</given-names></name><name name-style="western"><surname>Rossman</surname><given-names>AY</given-names></name><name name-style="western"><surname>Samuels</surname><given-names>GJ</given-names></name></person-group> (<year>2007</year>) <article-title>Observations on <italic><tp:taxon-name><tp:taxon-name-part taxon-name-part-type="genus">Neobarya</tp:taxon-name-part></tp:taxon-name></italic>, including new species and new combinations.</article-title><source>Sydowia</source><volume>59</volume>: <fpage>179</fpage>–<lpage>215</lpage>.</mixed-citation></ref><ref id="B33"><mixed-citation xmlns:xlink="http://www.w3.org/1999/xlink" xlink:type="simple"><person-group><name name-style="western"><surname>Stenroos</surname><given-names>S</given-names></name><name name-style="western"><surname>Velmala</surname><given-names>S</given-names></name><name name-style="western"><surname>Pykälä</surname><given-names>J</given-names></name><name name-style="western"><surname>Ahti</surname><given-names>T</given-names></name></person-group> (<year>2016</year>) <article-title>Lichens of Finland.</article-title><source>Norrlinia</source><volume>30</volume>: <fpage>1</fpage>–<lpage>896</lpage>.</mixed-citation></ref><ref id="B42"><mixed-citation xmlns:xlink="http://www.w3.org/1999/xlink" xlink:type="simple"><person-group><name name-style="western"><surname>Zimmermann</surname><given-names>E</given-names></name><name name-style="western"><surname>Berger</surname><given-names>F</given-names></name></person-group> (<year>2018</year>) <article-title>Ein Beitrag zur Kenntnis der Lichenicolen Mycobiota Österreichs. Funde aus Tirol I.</article-title><source>Herzogia</source><volume>31</volume>: <fpage>732</fpage>–<lpage>762</lpage>. <ext-link xlink:href="10.13158/heia.31.1.2018.732" ext-link-type="doi" xlink:type="simple">https://doi.org/10.13158/heia.31.1.2018.732</ext-link></mixed-citation></ref><ref id="B43"><mixed-citation xmlns:xlink="http://www.w3.org/1999/xlink" xlink:type="simple"><person-group><name name-style="western"><surname>Zimmermann</surname><given-names>E</given-names></name><name name-style="western"><surname>Feusi</surname><given-names>S</given-names></name></person-group> (<year>2018</year>) <article-title>Bemerkenswerte Funde lichenicoler Pilze anlässlich der Bryolich Jahresversammlung 2017 in der Lenk (Schweiz, Berner Oberland).</article-title><source>Meylania</source><volume>61</volume>: <fpage>38</fpage>–<lpage>46</lpage>.</mixed-citation></ref><ref id="B38"><mixed-citation xmlns:xlink="http://www.w3.org/1999/xlink" xlink:type="simple"><person-group><name name-style="western"><surname>Westberg</surname><given-names>M</given-names></name><name name-style="western"><surname>Arup</surname><given-names>U</given-names></name><name name-style="western"><surname>Ekman</surname><given-names>S</given-names></name><name name-style="western"><surname>Isaksson</surname><given-names>R</given-names></name><name name-style="western"><surname>Johannesson</surname><given-names>H</given-names></name><name name-style="western"><surname>Vicente</surname><given-names>R</given-names></name><name name-style="western"><surname>Svensson</surname><given-names>M</given-names></name></person-group> (<year>2022</year>) <article-title>Additions to the flora of lichens and lichenicolous fungi in Fennoscandia.</article-title><source>Graphis Scripta</source><volume>34</volume>: <fpage>12</fpage>–<lpage>21</lpage>.</mixed-citation></ref><ref id="B2"><mixed-citation xmlns:xlink="http://www.w3.org/1999/xlink" xlink:type="simple"><person-group><name name-style="western"><surname>Brackel</surname><given-names>W</given-names></name><name name-style="western"><surname>Wirth</surname><given-names>V</given-names></name></person-group> (<year>2023</year>) <article-title>Flechtenbewohnende Pilze im Naturraum Schwarzwald (südwestliches Deutschland).</article-title><source>Herzogia</source><volume>36</volume>: <fpage>84</fpage>–<lpage>130</lpage>. <ext-link xlink:href="10.13158/heia.36.1.2023.84" ext-link-type="doi" xlink:type="simple">https://doi.org/10.13158/heia.36.1.2023.84</ext-link></mixed-citation></ref><ref id="B25"><mixed-citation xmlns:xlink="http://www.w3.org/1999/xlink" xlink:type="simple"><person-group><name name-style="western"><surname>Mombert</surname><given-names>A</given-names></name><name name-style="western"><surname>Hairaud</surname><given-names>M</given-names></name><name name-style="western"><surname>Boittin</surname><given-names>F</given-names></name><name name-style="western"><surname>Priou</surname><given-names>J-P</given-names></name><name name-style="western"><surname>Gardiennet</surname><given-names>A</given-names></name><name name-style="western"><surname>Van Vooren</surname><given-names>N</given-names></name></person-group> (<year>2023</year>) <article-title>Ascomycètes non lichénisés nouveaux pour la France. Notules n° 4. Ascomycete.</article-title><source>Org : Revue Internationale pour la Taxinomie des <tp:taxon-name><tp:taxon-name-part taxon-name-part-type="phylum">Ascomycota</tp:taxon-name-part></tp:taxon-name></source><volume>15</volume>: <fpage>41</fpage>–<lpage>46</lpage>. <ext-link xlink:href="10.25664/ART-0368" ext-link-type="doi" xlink:type="simple">https://doi.org/10.25664/ART-0368</ext-link></mixed-citation></ref><ref id="B41"><mixed-citation xmlns:xlink="http://www.w3.org/1999/xlink" xlink:type="simple"><person-group><name name-style="western"><surname>Zhurbenko</surname><given-names>MP</given-names></name><name name-style="western"><surname>Kobzeva</surname><given-names>AA</given-names></name></person-group> (<year>2014</year>) <article-title>Lichenicolous fungi from Northwest Caucasus, Russia.</article-title><source>Herzogia</source><volume>27</volume>: <fpage>377</fpage>–<lpage>396</lpage>. <ext-link xlink:href="10.13158/heia.27.2.2014.377" ext-link-type="doi" xlink:type="simple">https://doi.org/10.13158/heia.27.2.2014.377</ext-link></mixed-citation></ref><ref id="B40"><mixed-citation xmlns:xlink="http://www.w3.org/1999/xlink" xlink:type="simple"><person-group><name name-style="western"><surname>Zhurbenko</surname><given-names>MP</given-names></name></person-group> (<year>2009</year>) <article-title>New and interesting lichenicolous hypocrealean fungi from the Northern Hemisphere.</article-title><source>Sydowia</source><volume>61</volume>: <fpage>177</fpage>–<lpage>188</lpage>.</mixed-citation></ref><ref id="B15"><mixed-citation xmlns:xlink="http://www.w3.org/1999/xlink" xlink:type="simple"><person-group><name name-style="western"><surname>Flakus</surname><given-names>A</given-names></name><name name-style="western"><surname>Etayo</surname><given-names>J</given-names></name><name name-style="western"><surname>Miadlikowska</surname><given-names>J</given-names></name><name name-style="western"><surname>Lutzoni</surname><given-names>F</given-names></name><name name-style="western"><surname>Kukwa</surname><given-names>M</given-names></name><name name-style="western"><surname>Matura</surname><given-names>N</given-names></name><name name-style="western"><surname>Rodriguez-Flakus</surname><given-names>P</given-names></name></person-group> (<year>2019</year>) <article-title>Biodiversity assessment of ascomycetes inhabiting <italic><tp:taxon-name><tp:taxon-name-part taxon-name-part-type="genus">Lobariella</tp:taxon-name-part></tp:taxon-name></italic> lichens in Andean cloud forests led to one new family, three new genera and 13 new species of lichenicolous fungi.</article-title><source>Plant and Fungal Systematics</source><volume>64</volume>: <fpage>283</fpage>–<lpage>344</lpage>. <ext-link xlink:href="10.2478/pfs-2019-0022" ext-link-type="doi" xlink:type="simple">https://doi.org/10.2478/pfs-2019-0022</ext-link></mixed-citation></ref></ref-list></tp:taxon-treatment>
