# Supplementary material for: ﻿Expanding the genus Neobaryopsis (Calcarisporiaceae, Hypocreales): descriptions of two new species and two new combinations based on morphological and molecular data
Source: MycoKeys. 2025 Nov 5;124:291–308. doi: 10.3897/mycokeys.124.169315 (PMC12612850; doi:10.3897/mycokeys.124.169315)
Supplement: XML Treatment for Neobaryopsis teloschistis [file mycokeys.124.169315-treatment5.xml]

<!DOCTYPE tp:taxon-treatment
  PUBLIC "-//TaxonX//DTD Taxonomic Treatment Publishing DTD v0 20100105//EN" "tax-treatment-NSO.dtd">
<tp:taxon-treatment xmlns:tp="http://www.plazi.org/taxpub"><tp:treatment-meta><kwd-group><label>Taxon classification</label><kwd>
                <named-content content-type="kingdom">Fungi</named-content>
              </kwd><kwd>
                <named-content content-type="order">Hypocreales</named-content>
              </kwd><kwd>
                <named-content content-type="family">Calcarisporiaceae</named-content>
              </kwd></kwd-group><mixed-citation publication-type="journal"><person-group><name><surname>Darmostuk</surname><given-names>Valerii</given-names></name><name><surname>Etayo</surname><given-names>Javier</given-names></name><name><surname>Rodriguez-Flakus</surname><given-names>Pamela</given-names></name><name><surname>Kukwa</surname><given-names>Martin</given-names></name><name><surname>Flakus</surname><given-names>Adam</given-names></name></person-group><article-title>﻿Expanding the genus <italic><tp:taxon-name><tp:taxon-name-part taxon-name-part-type="genus" reg="Neobaryopsis">Neobaryopsis</tp:taxon-name-part></tp:taxon-name></italic> (<tp:taxon-name><tp:taxon-name-part taxon-name-part-type="family">Calcarisporiaceae</tp:taxon-name-part></tp:taxon-name>, <tp:taxon-name><tp:taxon-name-part taxon-name-part-type="order">Hypocreales</tp:taxon-name-part></tp:taxon-name>): descriptions of two new species and two new combinations based on morphological and molecular data</article-title><source>MycoKeys</source><day>05</day><month>11</month><year>2025</year><volume>124</volume><fpage>291</fpage><lpage>308</lpage><pub-id pub-id-type="doi">10.3897/mycokeys.124.169315</pub-id></mixed-citation></tp:treatment-meta><tp:nomenclature><label>﻿</label><tp:taxon-name><object-id xmlns:xlink="http://www.w3.org/1999/xlink" content-type="arpha" xlink:type="simple">14BCB6DB-C6B7-5106-877C-44657E3C382A</object-id>
              <tp:taxon-name-part taxon-name-part-type="genus" reg="Neobaryopsis">Neobaryopsis</tp:taxon-name-part>
              <tp:taxon-name-part taxon-name-part-type="species" reg="teloschistis">teloschistis</tp:taxon-name-part>
              <object-id xmlns:xlink="http://www.w3.org/1999/xlink" content-type="mycobank" xlink:type="simple">MycoBank No: 859617</object-id>
            </tp:taxon-name><tp:taxon-authority>Darmostuk, Etayo, Kukwa &amp; Flakus</tp:taxon-authority><tp:taxon-status xmlns:xlink="http://www.w3.org/1999/xlink" xlink:type="simple">sp. nov.</tp:taxon-status><xref ref-type="fig" rid="F3">Fig. 3</xref></tp:nomenclature><tp:treatment-sec sec-type="Typus" id="SECID0EZNAI"><title>Typus.</title><p>Bolivia • Dept. Chuquisaca, Prov. Luis Calvo, close to Ticucha, between Tranqua and Monte Agudo, Parque Nacional y Área Natural de Manejo Integrado Serranía del Iñao, <named-content xmlns:xlink="http://www.w3.org/1999/xlink" content-type="dwc:verbatimCoordinates" xlink:type="simple"><named-content content-type="geo-json" specific-use="{&#34;type&#34;:&#34;Point&#34;,&#34;coordinates&#34;:[-63.820556,-19.663889]}" id="NCID0ECOAI" xlink:type="simple">19°39'50"S, 63°49'14"W</named-content></named-content>, 1022 m, on corticolous <italic><tp:taxon-name><tp:taxon-name-part taxon-name-part-type="genus" reg="Teloschistes">Teloschistes</tp:taxon-name-part> <tp:taxon-name-part taxon-name-part-type="species" reg="flavicans">flavicans</tp:taxon-name-part></tp:taxon-name></italic>, 18 Jul. 2015, M. Kukwa 16418 (holotype UGDA, isotype LPB).</p></tp:treatment-sec><tp:treatment-sec sec-type="etymology" id="SECID0ESOAI"><title>Etymology.</title><p>Named after the host lichen genus, <italic><tp:taxon-name><tp:taxon-name-part taxon-name-part-type="genus" reg="Teloschistes">Teloschistes</tp:taxon-name-part></tp:taxon-name></italic>.</p></tp:treatment-sec><tp:treatment-sec sec-type="description" id="SECID0E6OAI"><title>Description.</title><p>Ascomata perithecioid, scattered, superficial, white loose arachnoid subiculum observed only at the lower part, pyriform to elongate pyriform, collapsing by lateral pinching when dry, (400–)480–530(–550) μm high, (190–)200–230(–270) μm wide (n = 12), smooth, orange, apical part bright orange. Perithecial wall 30–40 µm thick, not changing color in K, composed of two regions: external, yellow region with thick-walled, isodiametric cells, 2.5–3 μm diam., and inner region with hyaline, thin-walled, flattened cells, 3.5–10 × 2.5–4.0 μm. Asci cylindrical to narrowly cylindrical, 8-spored, (220–)260–300(–360) × (4.2–)4.4–5.0(–5.5) µm (n = 15), apex thickened with a conspicuous cap c. 3–4 µm high. Ascospores thread-like, multiseptate (septa hardly visible on young ascospores), not constricted at the septum, hyaline, with rounded apical parts, smooth-walled, twisted in the ascus, (220–)250–280(–300) × (1.2–)1.4–2.0(–2.2) µm (n = 20). Asexual stage hyphomycetous, present near the lower part of perithecia, colonies effuse. Conidiophores short, unbranched, 0–2-septate, hyaline. Conidiogenous cells terminal, hyaline, thin-walled, smooth, cylindrical to slightly tapering, phialidic, 20–30 × 1.5–2 μm. Conidia ellipsoidal, at one end wider, sometimes slightly constricted in the middle, hyaline, 0-septate, smooth, truncated, (8.4–)9.0–11.2(–11.6) × (3.2–)3.4–3.6(–4.8) µm (n = 30).</p><fig id="F3" position="float" orientation="portrait"><object-id xmlns:xlink="http://www.w3.org/1999/xlink" content-type="doi" xlink:type="simple">10.3897/mycokeys.124.169315.figure3</object-id><object-id xmlns:xlink="http://www.w3.org/1999/xlink" content-type="arpha" xlink:type="simple">5E4C92D9-FAF0-59D4-AB3B-12F874AA1920</object-id><label>Figure 3.</label><caption><p><italic><tp:taxon-name><tp:taxon-name-part taxon-name-part-type="genus" reg="Neobaryopsis">Neobaryopsis</tp:taxon-name-part> <tp:taxon-name-part taxon-name-part-type="species" reg="teloschistis">teloschistis</tp:taxon-name-part></tp:taxon-name></italic> (all from holotype). A, B. Ascomata on the host thallus; C. Squashed ascoma; D. Section of the ascoma; E. Asci; F. Ascus apex (in <abbrev xmlns:xlink="http://www.w3.org/1999/xlink" xlink:title="lactophenol cotton blue" id="ABBRID0EXPAI" xlink:type="simple">LPCB</abbrev>); G. Ascomatal wall; H. Conidia. Scale bars: 250 µm (A, B), 100 µm (C, D), 50 µm (E), 10 µm (G, H), 5 µm (F).</p></caption><graphic xmlns:xlink="http://www.w3.org/1999/xlink" xlink:href="mycokeys-124-291-g003.jpg" position="float" orientation="portrait" xlink:type="simple" id="oo_1458532.jpg"><uri content-type="original_file" xlink:type="simple">https://binary.pensoft.net/fig/1458532</uri></graphic></fig></tp:treatment-sec><tp:treatment-sec sec-type="distribution" id="SECID0EAQAI"><title>Host, distribution, and ecology.</title><p><italic><tp:taxon-name><tp:taxon-name-part taxon-name-part-type="genus" reg="Neobaryopsis">Neobaryopsis</tp:taxon-name-part> <tp:taxon-name-part taxon-name-part-type="species" reg="teloschistis">teloschistis</tp:taxon-name-part></tp:taxon-name></italic> is currently known from a few localities in Bolivia, where it occurs on the thallus of <italic><tp:taxon-name><tp:taxon-name-part taxon-name-part-type="genus" reg="Teloschistes">Teloschistes</tp:taxon-name-part> <tp:taxon-name-part taxon-name-part-type="species" reg="flavicans">flavicans</tp:taxon-name-part></tp:taxon-name></italic>. The fungal infection does not induce discoloration or necrosis of the host thallus. A specimen previously identified as <italic><tp:taxon-name><tp:taxon-name-part taxon-name-part-type="genus" reg="Nectria">Nectria</tp:taxon-name-part> <tp:taxon-name-part taxon-name-part-type="species" reg="byssophila">byssophila</tp:taxon-name-part></tp:taxon-name></italic> on <italic><tp:taxon-name><tp:taxon-name-part taxon-name-part-type="genus" reg="Teloschistes">Teloschistes</tp:taxon-name-part> <tp:taxon-name-part taxon-name-part-type="species" reg="flavicans">flavicans</tp:taxon-name-part></tp:taxon-name></italic> from Ecuador (<xref ref-type="bibr" rid="B11">Etayo 2017</xref>) likely represents <italic><tp:taxon-name><tp:taxon-name-part taxon-name-part-type="genus" reg="Neobaryopsis">Neobaryopsis</tp:taxon-name-part> <tp:taxon-name-part taxon-name-part-type="species" reg="teloschistis">teloschistis</tp:taxon-name-part></tp:taxon-name></italic>.</p></tp:treatment-sec><tp:treatment-sec sec-type="notes" id="SECID0EBSAI"><title>Notes.</title><p>This species is morphologically similar to <italic><tp:taxon-name><tp:taxon-name-part taxon-name-part-type="genus" reg="Neobaryopsis">Neobaryopsis</tp:taxon-name-part> <tp:taxon-name-part taxon-name-part-type="species" reg="andensis">andensis</tp:taxon-name-part></tp:taxon-name></italic>, but it can be distinguished by its scattered ascomata (400–)480–530(–550) µm (vs. aggregated ascomata 500–700 µm in <italic><tp:taxon-name><tp:taxon-name-part taxon-name-part-type="genus" reg="Neobaryopsis">N.</tp:taxon-name-part> <tp:taxon-name-part taxon-name-part-type="species" reg="andensis">andensis</tp:taxon-name-part></tp:taxon-name></italic>), narrower asci (4.2–)4.4–5.0(–5.5) µm wide (vs. asci 5–7 µm wide in <italic><tp:taxon-name><tp:taxon-name-part taxon-name-part-type="genus" reg="Neobaryopsis">N.</tp:taxon-name-part> <tp:taxon-name-part taxon-name-part-type="species" reg="andensis">andensis</tp:taxon-name-part></tp:taxon-name></italic>), and different lichen host (<xref ref-type="bibr" rid="B15">Flakus et al. 2019</xref>). Other species of the genus <italic><tp:taxon-name><tp:taxon-name-part taxon-name-part-type="genus" reg="Neobaryopsis">Neobaryopsis</tp:taxon-name-part></tp:taxon-name></italic> differ by smaller asci and ascospores, as well as their lichen hosts.</p></tp:treatment-sec><tp:treatment-sec sec-type="material" id="SECID0ETTAI"><title>Specimens examined.</title><p>Bolivia • Dept. Tarija, Prov. Aniceto Arce, Papachacra, <named-content xmlns:xlink="http://www.w3.org/1999/xlink" content-type="dwc:verbatimCoordinates" xlink:type="simple"><named-content content-type="geo-json" specific-use="{&#34;type&#34;:&#34;Point&#34;,&#34;coordinates&#34;:[-64.487500,-21.697778]}" id="NCID0E3TAI" xlink:type="simple">21°41'52"S, 64°29'15"W</named-content></named-content>, 1900 m, Tucumano-Boliviano altimontano forest, on <italic><tp:taxon-name><tp:taxon-name-part taxon-name-part-type="genus" reg="Teloschistes">Teloschistes</tp:taxon-name-part></tp:taxon-name></italic> sp., 8 Aug. 2012, J. Etayo 28243, 28350 (hb. Etayo, LPB).</p></tp:treatment-sec><ref-list><ref id="B11"><mixed-citation xmlns:xlink="http://www.w3.org/1999/xlink" xlink:type="simple"><person-group><name name-style="western"><surname>Etayo</surname><given-names>J</given-names></name></person-group> (<year>2017</year>) <article-title>Hongos liquenícolas de Ecuador.</article-title><source>Opera Lilloana</source><volume>50</volume>: <fpage>1</fpage>–<lpage>550</lpage>.</mixed-citation></ref><ref id="B15"><mixed-citation xmlns:xlink="http://www.w3.org/1999/xlink" xlink:type="simple"><person-group><name name-style="western"><surname>Flakus</surname><given-names>A</given-names></name><name name-style="western"><surname>Etayo</surname><given-names>J</given-names></name><name name-style="western"><surname>Miadlikowska</surname><given-names>J</given-names></name><name name-style="western"><surname>Lutzoni</surname><given-names>F</given-names></name><name name-style="western"><surname>Kukwa</surname><given-names>M</given-names></name><name name-style="western"><surname>Matura</surname><given-names>N</given-names></name><name name-style="western"><surname>Rodriguez-Flakus</surname><given-names>P</given-names></name></person-group> (<year>2019</year>) <article-title>Biodiversity assessment of ascomycetes inhabiting <italic><tp:taxon-name><tp:taxon-name-part taxon-name-part-type="genus">Lobariella</tp:taxon-name-part></tp:taxon-name></italic> lichens in Andean cloud forests led to one new family, three new genera and 13 new species of lichenicolous fungi.</article-title><source>Plant and Fungal Systematics</source><volume>64</volume>: <fpage>283</fpage>–<lpage>344</lpage>. <ext-link xlink:href="10.2478/pfs-2019-0022" ext-link-type="doi" xlink:type="simple">https://doi.org/10.2478/pfs-2019-0022</ext-link></mixed-citation></ref></ref-list></tp:taxon-treatment>
